# Supplementary material for: Prospective cohort study of procalcitonin levels in children with cancer presenting with febrile neutropenia
Source: BMC Pediatr. 2017 Jan 5;17:2. doi: 10.1186/s12887-016-0766-8 (PMC5217195; doi:10.1186/s12887-016-0766-8)
Supplement: Additional file 1: — Procalcitonin study data. (XLSX 65 kb) [file 12887_2016_766_MOESM1_ESM.xlsx]

## Sheet: Sheet1
episode code	Sample number in episode	IP/OP start episode	temp on/prior to admission	max temp during admission	max temp on date of sample	RR	HR	CRT	systolic BP	diastolic BP	AVPU	Mucositis grade	Urine output	CRP	WCC	PLT	HB	Neut	Monocyte	Ur	Cr	Bili	ALT	AST	GGT	PT	APTT	Fibrin	PCT	duration temp (hrs)	duration abx (days)	admission PICU	Oxygen	Ventilation	Fluid bolus	No fluid bolus	Inotropes	Dialysis	Clotting correction	Outcome group	Classification of infection	severe	PCT.group	CRP.group	CRP.adjust	alexander	SPOG	Rackoff	ammann
311212	1	OP	38.7	38.8	38.7	18	95	1	108	76	A	2	NORMAL	64	0.49	20	7.8	0.06	0.08	2.9	31	10	27	NA	NA	NA	NA	NA	0.3	23	4	N	N	N	N	0	N	N	N	FUO	NS	FALSE	L	I	6.4	BASE	BASE	MID	TOP
70313	1	OP	38.4	39	38.4	NA	117	NA	112	72	A	2	REDUCED	52	0.49	48	10.7	0.04	0.01	3.5	38	17	64	NA	NA	NA	NA	NA	1	24	6	N	N	N	N	0	N	N	N	FUO	NS	FALSE	I	I	5.2	BASE	TOP	MID	TOP
201112	1	OP	38.3	38.8	38.8	40	120	1	120	65	A	0	NORMAL	49	0.67	94	11.6	0.08	0.13	1.9	14	15	103	NA	NA	NA	NA	NA	0.2	7.5	5	N	N	N	N	0	N	N	N	FUO	NS	FALSE	L	L	4.9	TOP	TOP	BASE	TOP
201112	2	OP	38.3	38.8	36.2	34	110	1	110	65	A	0	NORMAL	49	0.67	94	11.6	0.08	0.13	1.9	14	15	103						0.4	7.5	4	N	N	N	N	0	N	N	N	FUO	NS	FALSE
291212	1	OP	39	39	39	40	160	<2	NA	NA	A	0	NORMAL	113	0.37	197	9.3	0.1	0.11	4.9	15	10	76	NA	NA	NA	NA	NA	45.8	42	5	N	Y	N	N	0	N	N	N	Viral MDI	S	TRUE	H	H	11.3	TOP	BASE	BASE	TOP
90813	1	OP	38.9	38.9	38.9	45	160	<2	120	80	A	0	NORMAL	31	0.39	127	10	0.24	0.05	4	15	6	103	NA					1.9	24	5	N	N	N	N	0	N	N	N	FUO	NS	FALSE	I	L	3.1	TOP	BASE	MID	TOP
151112	1	IP	38.9	38.9	38.9	25	110	1	140	110	A	0	NORMAL	139	0.25	89	8.9	0.1	0.01	4	33	8	29	NA	NA	NA	NA	NA	0.6	16.5	6	N	N	N	N	0	N	N	N	Viral MDI	NS	FALSE	I	H	13.9	TOP	BASE	MID	TOP
110513	1	OP	38	38.2	38.2	30	120	<2	110	65	A	0	NORMAL	45	0.58	18	8.1	0.2	0.1	4.2	33	5	27	NA	NA	NA	NA	NA	0.3	480	23	N	N	N	N	0	N	N	N	Bacteraemia	NS	FALSE	L	L	4.5	BASE	BASE	MID	BASE
91112	1	IP	38.3	38.3	38.3	18	126	1	90	62	A	0	NORMAL	91	0.08	49	6.1	0.02	0	4.3	28	23	28	NA	NA	NA	NA	NA	0.3	2	5	N	N	N	N	0	N	N	N	FUO	NS	FALSE	L	H	9.1	BASE	TOP	MID	TOP
91112	2	IP	38.3	38.3	38.3									NA	0.19	13	2.3	0.06	0	7.2	43	21	33						0.2		5	N	N	N	N	0	N	N	N	FUO	NS	FALSE
91112	3	IP	38.3	38.3	37.7									NA	0.19	13	2.3	0.06	0	7.2	43	21	33						0.2		5	N	N	N	N	0	N	N	N	FUO	NS	FALSE
91112	4	IP	38.3	38.3	37.7									NA	0.19	13	2.3	0.06	0	7.2	43	21	33						0.2		5	N	N	N	N	0	N	N	N	FUO	NS	FALSE
91112	5	IP	38.3	38.3	37.4									NA	0.19	13	2.3	0.06	0	7.2	43	21	33						0.2		5	N	N	N	N	0	N	N	N	FUO	NS	FALSE
91112	6	IP	38.3	38.3	37.4									NA	0.19	13	2.3	0.06	0	7.2	43	21	33						0.1		5	N	N	N	N	0	N	N	N	FUO	NS	FALSE
30413	1	OP	40.3	38.4	38.4	22	120	<2	101	54	A	0	NORMAL	<5	0.82	102	8.4	0.61	0.05	4.7	38	8	48	NA	NA	NA	NA	NA	0.4	92	5	N	N	N	N	0	N	N	N	FUO	NS	FALSE	L	L	0.5	TOP	BASE	TOP	BASE
30413	2	OP	40.3	38.4	38.4	22	120	<2	101	54	A	0	NORMAL	<5	0.82	102	8.4	0.61	0.05	4.7	38	8	48						0.5	92	5	N	N	N	N	0	N	N	N	FUO	NS	FALSE
240613	1	OP	38.1	37.3	37.3	20	115	1	100	60	A	0	NORMAL	<5	0.77	87	7.2	0.42	0.01	3.4	24	17	91	NA	NA	NA	NA	NA	0.4	0	5	N	N	N	N	0	N	N	N	FUO	NS	FALSE	L	L	0.5	BASE	BASE	MID	TOP
260413	1	OP	39.1	39.2	39.2	20	116	3	112	76	A	3	REDUCED	174	0.37	5	12.1	0.01	0.01	7.9	76	32	22	NA	NA	NA	NA	NA	6.4	109	24	N	N	N	Y	1	N	N	N	Bacteraemia	NS	FALSE	H	H	17.4	TOP	TOP	TOP	TOP
291012	1	IP	39.1	39.1	39.1	26	168	1	111	74	A	2	NORMAL	136	0.04	30	7.5	0.03	0.01	2.1	17	4	16	NA	NA	15	22	>4.5	0.7	84	7	N	N	N	N	0	N	N	N	Viral MDI	NS	FALSE	I	H	13.6	TOP	TOP	TOP	TOP
291012	2	IP	39.1	39.1	38									NA	3.64	118	11.6	2.1	0.53	1.6	20	4	38						1	84	7	N	N	N	N	0	N	N	N	Viral MDI	NS	FALSE
291012	3	IP	39.1	39.1	37.5									NA	3.64	118	11.6	2.1	0.53	1.6	20	4	38						0.8	84	7	N	N	N	N	0	N	N	N	Viral MDI	NS	FALSE
180613	1	IP	39	39	39	25	160	<2	92	52	A	2	NORMAL	18	0.1	79	8.3	0.08	0	4.4	38	6	10	NA	NA	NA	NA	NA	0.8	83	5	N	N	N	N	0	N	N	N	FUO	NS	FALSE	I	L	1.8	BASE	BASE	TOP	TOP
180613	2	IP	39	39	39	25	156	<2	99	54	A	2	NORMAL	NA	4.52	210	13.2	3.55	0.26	5.7	38	5	31						3.5	66	5	N	Y	N	N	0	N	N	N	FUO	NS	FALSE
180613	3	IP	39	39	38	24	130	<2	97	58	A	3	NORMAL	NA	4.52	210	13.2	3.55	0.26	5.7	38	5	31						2.9	66	5	N	Y	N	N	0	N	N	N	FUO	NS	FALSE
180613	4	IP	39	39	37	24	120	<2	100	60	A	3	NORMAL	NA	4.52	210	13.2	3.55	0.26	5.7	38	5	31						1.8	66	5	N	Y	N	N	0	N	N	N	FUO	NS	FALSE
60513	1	OP	38.9	38.3	38.9	28	168	<2	146	70	A	3	NORMAL	116	0.09	67	6.4	0.03	0.01	3.2	18	14	41	NA	NA	NA	NA	NA	2.2	31	7	N	N	N	N	0	N	N	N	Bacteraemia	S	TRUE	H	H	11.6	TOP	BASE	MID	TOP
270313	1	OP	38.1	38.7	38.1	32	146	2	111	60	A	3	NORMAL	64	0.04	78	8.1	0.03	0.01	2.5	19	4	60	NA	NA	NA	NA	NA	0.4	116	7	N	N	N	N	0	N	N	N	Viral MDI	NS	FALSE	L	I	6.4	TOP	BASE	MID	BASE
111212	1	OP	38	39.5	38	34	154	1	99	42	A	0	NORMAL	15.3	0.15	17	7.7	0.04	0.01	7.5	26	6	29	NA	NA	NA	NA	NA	0.3	40.5	5	N	N	N	N	0	N	N	N	FUO	NS	FALSE	L	L	1.53	TOP	TOP	MID	BASE
50213	1	IP	38.2	38.5	38.5	24	165	NA	88	54	A	1	NORMAL	22	0.11	78	8	0.08	0.01	3.6	19	8	11	NA	NA	13	28	>4.5	0.8	72	5	N	N	N	N	0	N	N	N	FUO	NS	FALSE	I	L	2.2	BASE	BASE	MID	BASE
50213	2	IP	38.2	38.5	38	20	150	NA	87	55	A	1	NORMAL	NA	4.61	398	11.5	3.1	0.38	6.1	25	3	27						0.7	72	20	N	N	N	N	0	N	N	N	FUO	NS	FALSE
50213	3	IP	38.2	38.5	38	24	140	NA	82	48	A	1	NORMAL	NA	4.61	398	11.5	3.1	0.38	6.1	25	3	27						0.5	72	20	N	N	N	N	0	N	N	N	FUO	NS	FALSE
220213	1	IP	38.2	38.8	37.3	20	150	<2	98	40	A	3	REDUCED	226	0.13	72	10.2	0.06	0.02	3.7	19	10	13	NA	NA	12	25	>4.5	0.4	264	20	N	N	N	Y	2.5	N	N	N	Clinically documented infection	S	TRUE	L	H	22.6	TOP	TOP	MID	TOP
140413	1	OP	39	37.6	37.2	24	116	1	102	57	A	0	NORMAL	35	2.21	92	9.7	0.59	0.53	7.9	30	8	19	NA	NA	NA	NA	NA	0.8	0	5	N	N	N	N	0	N	N	N	FUO	NS	FALSE	I	L	3.5	BASE	BASE	BASE	TOP
60113	1	OP	39.5	39.5	36.8	25	100	2	100	38	A	1	NORMAL	17	3.72	85	12.1	0.42	0.64	2.9	30	16	25						0.2	24	5	N	N	N	N	0	N	N	N	Clinically documented infection	NS	FALSE	L	L	1.7	TOP	BASE	BASE	TOP
180513	1	OP	38.5	39.6	37	28	135	<2	111	77	A	2	NORMAL	75	0.31	14	10.4	0.09	0.01	4.6	25	26	20	NA	NA	NA	NA	NA	3	7.5	7	N	N	N	N	0	N	N	N	Bacteraemia	S	TRUE	H	I	7.5	BASE	TOP	MID	TOP
180513	2	OP	38.5	39.6	37									75	0.31	14	10.4	0.09	0.01	4.6	25	26	20						0.6	7.5	7	N	N	N	N	0	N	N	N	Bacteraemia	S	TRUE
181112	1	OP	38.6	37.6	37.6	32	150	1	92	62	A	0	NORMAL	21	2.01	435	11.8	0.36	0.76	3	21	11	41	NA	NA	NA	NA	NA	0.3	0	7	N	N	N	N	0	N	N	N	Clinically documented infection	NS	FALSE	L	L	2.1	TOP	BASE	BASE	TOP
60413	1	OP	38.6	38.1	38.1	24	150	1	91	52	A	0	NORMAL	12	0.5	361	6	0.08	0.06	2.3	19	14	156	NA	NA	NA	NA	NA	0.4	24	3	N	N	N	N	0	N	N	N	FUO	NS	FALSE	L	L	1.2	BASE	BASE	MID	BASE
31112	1	OP	38.3	38	37.7	28	154	2	122	84	A	0	NORMAL	15.8	2.16	75	10.5	0.72	0.04	5.8	25	6	45	NA	NA	NA	NA	NA	0.2	28	3	N	N	N	N	0	N	N	N	Viral MDI	NS	FALSE	L	L	1.58	TOP	TOP	MID	BASE
31112	2	OP	38.3	38	38									15.8	2.16	75	10.5	0.72	0.04	5.8	25	6	45						0.2	28	3	N	N	N	N	0	N	N	N	Viral MDI	NS	FALSE
31112	3	OP	38.3	38	36.5									15.8	2.16	75	10.5	0.72	0.04	5.8	25	6	45						0.2	28	3	N	N	N	N	0	N	N	N	Viral MDI	NS	FALSE
50413	1	OP	39.2	39.2	39.2	28	161	2	114	74	A	0	NORMAL	168	0.22	98	9.1	0.04	0.03	3.9	30	13	117	NA	NA	NA	NA	NA	0.2	60	5	N	N	N	N	0	N	N	N	FUO	NS	FALSE	L	H	16.8	TOP	TOP	TOP	TOP
260413	1	OP	38.5	38.6	36.6	20	141	1	113	75	A	2	NORMAL	NA	0.29	129	11	0.08	0.02	3.5	32	12	21	NA	NA	NA	NA	NA	0.2	82	5	N	N	N	N	0	N	N	N	FUO	NS	FALSE	L	NA	NA	TOP	TOP	MID	TOP
260413	2	OP	38.5	38.6	38.4		135	1			A	2	NORMAL	NA	0.29	129	11	0.08	0.02	3.5	32	12	21						0.6	80	5	N	N	N	N	0	N	N	N	FUO	NS	FALSE
280413	1	OP	38	39.1	39.1	30	124	1	109	68	A	0	NORMAL	22	0.29	6	9.5	0.02	0	2.8	17	24	16	NA	NA	NA	NA	NA	0.3	7.5	5	N	N	N	N	0	N	N	N	FUO	NS	FALSE	L	L	2.2	BASE	TOP	MID	TOP
280413	2	OP	38	39.2	36.7									22	0.29	6	9.5	0.02	0	2.8	17	24	16						0.4	7.5	5	N	N	N	N	0	N	N	N	FUO	NS	FALSE
140613	1	OP	38.4	38.8	38.8	28	138	<2	110	60	A	3	NORMAL	94	0.64	69	8.8	0.02	0	4.6	32	23	42						0.7	72	5	N	N	N	N	0	N	N	N	Clinically documented infection	NS	FALSE	I	H	9.4	TOP	BASE	MID	BASE
140613	2	OP	38.4	38.8	37.8	20	122	<2	85	55	A	3	NORMAL	94	0.64	69	8.8	0.02	0	4.6	32	23	42						1.1	72	5	N	N	N	N	0	N	N	N	Clinically documented infection	NS	FALSE
140613	3	OP	38.4	38.8	36.5	28	138	<2	110	60	A	3	NORMAL	94	0.64	69	88	0.02	0	4.6	32	23	42	NA	NA	NA	NA	NA	1.8	70.5	5	N	N	N	N	0	N	N	N	Clinically documented infection	NS	FALSE	I	H	9.4	TOP	TOP	MID	BASE
101112	1	OP	38.4	38.4	38.4	20	137	1	102	60	A	2	NORMAL	32	1.2	34	10.1	0.03	0.01	4.1	46	13	87	NA	NA	NA	NA	NA	0.2	120	8	N	N	N	N	0	N	N	N	FUO	NS	FALSE	L	L	3.2	BASE	TOP	MID	TOP
101112	2	OP	38.4	38.4	37.9	20		1			A	2	NORMAL	32	1.2	34	10.1	0.03	0.01	4.1	46	13	87						0.1	120	8	N	N	N	N	0	N	N	N	FUO	NS	FALSE
231112	1	OP	38.9	38.9	38.9	28	144	2	88	50	A	2	NORMAL	36	1.71	136	9.2	0.12	0.04	3.3	34	7	348	NA	NA	13	30	>4.5	0.2	69	12	N	N	N	Y	1	N	N	N	Clinically documented infection	NS	FALSE	L	L	3.6	TOP	TOP	MID	TOP
231112	2	OP	38.9	38.9	38.6	28	105	2	95	65	A	2	NORMAL	36	1.71	136	9.2	0.12	0.04	3.3	34	7	348						0.2	68	12	N	N	N	Y	1	N	N	N	Clinically documented infection	NS	FALSE
231112	3	OP	38.9	38.9	38	22	69	<2	90	50	A	2	NORMAL	36	1.71	136	9.2	0.12	0.04	3.3	34	7	348						0.2	68	12	N	N	N	Y	1	N	N	N	Clinically documented infection	NS	FALSE
91212	1	OP	39.2	40	40	38	162	3	111	75	A	0	NORMAL	133	0.92	54	10.4	0.21	0.37	4.5	29	12	24	NA	NA	NA	NA	NA	0.5	46	5	N	N	N	Y	1	N	N	N	Viral MDI	NS	FALSE	I	H	13.3	TOP	TOP	BASE	BASE
40113	1	OP	38.4	38.6	38.6	28	121	1	103	68	A	0	NORMAL	62	0.81	6	8.1	0.23	0.19	4.7	26	19	21	NA	NA	NA	NA	NA	0.5	8	7	N	N	N	N	0	N	N	N	Bacteraemia	S	TRUE	I	I	6.2	BASE	BASE	BASE	BASE
20613	1	OP	38.9	39.8	39.8	32	150	1	90	50	A	0	NORMAL	327	0.04	11	6.8	0.02	0.01	2	32	13	15	NA	NA	NA	NA	NA	7	85	10	N	N	N	Y	1.5	N	N	N	Bacteraemia	S	TRUE	H	H	32.7	TOP	TOP	MID	TOP
20613	2	OP	38.9	39.8	39.6	28	130	1	108	60	A	0	NORMAL	321	0.05	55	8	0.03	0.01	1.8	31	16	17						12	84	10	N	N	N	Y	1.5	N	N	N	Bacteraemia	S	TRUE
280613	1	OP	39.1	39.2	39.1		140	<2	98	49	A	0	NORMAL	304	0.49	9	10.4	0.38	0.03	2.4	27	21	56						2.6	330	17	N	N	N	N	0	N	N	N	Bacteraemia	S	TRUE	H	H	30.4	TOP	TOP	TOP	TOP
280613	2	OP	39.1	39.2	39	37	155	<2			A	0	NORMAL	304	0.49	9	10.4	0.38	0.03	2.4	27	21	56						15.3	330	17	N	N	N	N	0	N	N	N	Bacteraemia	S	TRUE
201112	1	OP	38	37.3	37.3	30	100	2	104	40	A	0	NORMAL	18	2.07	16	10.4	0.07	0.05	5.4	17	6	24	NA	NA	NA	NA	NA	0.1	0	3	N	N	N	N	0	N	N	N	Clinically documented infection	NS	FALSE	L	L	1.8	TOP	TOP	MID	BASE
201112	2	OP	38	37.3	37	28	100	<2	100	65	A	0	NORMAL	18	2.07	16	10.4	0.07	0.05	5.4	17	6	24						0.2	4	3	N	N	N	N	0	N	N	N	Clinically documented infection	NS	FALSE
151012	1	OP	38	36.9	36.9	27	130	<2	110	60	A	0	NORMAL	38	2.54	139	9.6	0.12	0.12	3.8	15	8	26	NA	NA	NA	NA	NA	0.1	0	4	N	N	N	N	0	N	N	N	Viral MDI	NS	FALSE	L	L	3.8	BASE	TOP	BASE	BASE
151012	2	OP	38	36.9	36.5									38	2.54	139	9.6	0.12	0.12	3.8	15	8	26						0.1	4	4	N	N	N	N	0	N	N	N	Viral MDI	NS	FALSE
151012	3	OP	38	36.9	36.7									38	2.54	139	9.6	0.12	0.12	3.8	15	8	26						<0.1	4	4	N	N	N	N	0	N	N	N	Viral MDI	NS	FALSE
101112	1	OP	38.1	39	39	36	145	<2	104	72	A	0	NORMAL	32	2.4	150	8.5	0.03	0.04	3.7	16	7	43	NA	NA	NA	NA	NA	0.1	7	3	N	N	N	N	0	N	N	N	FUO	NS	FALSE	L	L	3.2	BASE	BASE	MID	BASE
101112	2	OP	38.1	39	37.2						A	0	NORMAL	32	2.4	150	8.5	0.03	0.04	3.7	16	7	43						0.2	8	3	N	N	N	N	0	N	N	N	FUO	NS	FALSE
171212	1	OP	38.6	38.2	38.2	44	140	<2	103	50	A	0	NORMAL	6	1.29	173	8.1	0.94	0.01	4.8	20	3	125						0.2	48	3	N	N	N	N	0	N	N	N	FUO	NS	FALSE	L	L	0.6	BASE	BASE	MID	BASE
41212	1	OP	38.7	39	37.3	25	110		110	60	A	0	NORMAL	80	0.04	43	8.6	0.01	0	4.5	27	14	28						0.2	12	5	N	N	N	Y	1 not proper	N	N	N	FUO	NS	FALSE	L	I	8	TOP	TOP	MID	TOP
41212	2	OP	38.7	38	36.7						A	0	NORMAL	80	0.04	43	8.6	0.01	0	4.5	27	14	28						0.2	12	5	N	N	N	Y		N	N	N	FUO	NS	FALSE
270213	1	OP	38.8	38.4	38.8	25	100	2	110	68	A	0	NORMAL	53	0.12	42	13.2	0.03	0.01	5	35	27	53	NA	NA	NA	NA	NA	0.2	16	7	N	N	N	N	0	N	N	N	Bacteraemia	S	TRUE	L	I	5.3	BASE	TOP	MID	TOP
180113	1	OP	38.6	38.6	38.6	25	125	NA	85	40	A	0	NORMAL	41	0.05	11	7	0.01	0.01	5.1	27	18	65	NA	NA	NA	NA	NA	0.2	36	5	N	N	N	N	0	N	N	N	FUO	NS	FALSE	L	L	4.1	TOP	TOP	MID	BASE
211212	1	IP	40	40	40	20	130	2	108	42	A	0	NORMAL	5	0.97	104	8.2	0.19	0.04	7.4	28	3	37	NA	NA	NA	NA	NA	0.3	96	5	N	N	N	N	0	N	N	N	FUO	NS	FALSE	L	L	0.5	BASE	BASE	TOP	BASE
211212	2	IP	40	40	38.5	22	125	1	90	50	A	0	NORMAL	5	1.06	121	8.5	0.24	0.04	8.4	48	3	37						0.4	96	5	N	N	N	N	0	N	N	N	FUO	NS	FALSE
211212	3	IP	40	40	37	22	125	1	90	50	A	0	NORMAL	5	1.06	121	8.5	0.24	0.04	8.4	48	3	37						0.4	96	5	N	N	N	N	0	N	N	N	FUO	NS	FALSE
90613	1	OP	38.8	38.3	37.8	38	135	<2	115	67	A	0	NORMAL	20	0.95	456	11	0.59	0.07	3.9	33	24	108	NA	NA	NA	NA	NA	0.6	3	5	N	N	N	N	0	N	N	N	Viral MDI	NS	FALSE	I	L	2	TOP	BASE	MID	TOP
90613	2	OP	38.8	38.4	37.2	25	100	<2	95	60	A	0	NORMAL	20	0.95	456	11	0.59	0.07	3.9	33	24	108						0.5	4	5	N	N	N	N	0	N	N	N	Viral MDI	NS	FALSE
70413	1	OP	38.7	38.8	38.8	18	118	2	108	70	A	0	NORMAL	66	0.31	15	10.4	0.04	0.01	6.2	76	8	12	NA	NA	NA	NA	NA	0.2	4	5	N	N	N	N	0	N	N	N	FUO	NS	FALSE	L	I	6.6	TOP	TOP	MID	TOP
70413	2	OP	38.7	38.8	37.4	18	102	1	104	62	A	0	NORMAL	66	0.31	15	10.4	0.04	0.01	6.2	76	8	12						0.2	4	5	N	N	N	N	0	N	N	N	FUO	NS	FALSE
110313	1	OP	39	39	39	25	110	<2	95	55	A	0	NORMAL	44	0.42	253	7	0.05	0.11	3.3	90	9	30	NA	NA	14	40	4	0.4	30	5	N	N	N	N	0	N	N	N	FUO	NS	FALSE	L	L	4.4	TOP	BASE	BASE	BASE
291212	1	OP	38.4	38.4	38.4	20	140	2	120	82	A	2	NORMAL	107	0.15	143	10.2	0.05	0.01	4.8	51	13	10						5.4	72	5	N	N	N	N	0	N	N	N	Clinically documented infection	S	TRUE	H	H	10.7	TOP	TOP	MID	TOP
291212	2	OP	38.4	38.4	38.1	22	91	2	114	67	A	2	NORMAL	107	0.15	143	10.2	0.05	0.01	4.8	51	13	10						18.1	72	5	N	N	N	N	0	N	N	N	Clinically documented infection	S	TRUE
10613	1	OP	38.3	38.3	38.3	20	110	1	102	65	A	0	NORMAL	82	1.05	214	10.2	0.08	0.3	3.5	52	13	22	NA	NA	NA	NA	NA	0.4	3	4	N	N	N	N	0	N	N	N	FUO	NS	FALSE	L	I	8.2	TOP	TOP	BASE	TOP
10613	2	OP	38.3	38.3	37.9	20	92	1	90	50	A	0	NORMAL	82	1.05	214	10.2	0.08	0.3	3.5	52	13	22						0.4	4	4	N	N	N	N	0	N	N	N	FUO	NS	FALSE
10613	3	OP	38.3	38.3	37.9	20	92	1	90	50	A	0	NORMAL	82	1.05	214	10.2	0.08	0.3	3.5	52	13	22						0.4	4	4	N	N	N	N	0	N	N	N	FUO	NS	FALSE
230913	1	OP	38.6	40	38.6	26	120	2	95	60	A	0	REDUCED	12	0.48	35	7.6	0.35	0.03	4.1	18	8	18						1	24	5	N	N	N	Y	2	N	N	N	Viral MDI	NS	FALSE	I	L	1.2	TOP	BASE	MID	TOP
230913	2	OP	38.6	40	37.5	25	118	1	97	56	A	0	NORMAL	12	0.48	35	7.6	0.35	0.03	4.1	18	8	18						1	24	5	N	N	N	Y	2	N	N	N	Viral MDI	NS	FALSE
230913	3	OP	38.6	40	37	24	118	1	95	50	A	0	NORMAL	12	0.48	35	7.6	0.35	0.03	4.1	18	8	18						0.2	24	5	N	N	N	Y	2	N	N	N	Viral MDI	NS	FALSE
[truncated: 4 more columns]
